# Supplementary material for: Optical Properties in Mid-Infrared Range of Silicon Oxide Thin Films with Different Stoichiometries
Source: Nanomaterials (Basel). 2023 Oct 12;13(20):2749. doi: 10.3390/nano13202749 (PMC10609603; doi:10.3390/nano13202749)
Supplement: Supplementary file 1 [file nanomaterials-13-02749-s001.zip]

Archive with 1 entries (1 files):
- nanomaterials-2645522-supplementary.pdf
